# Supplementary material for: Novel K2Ti8O17 Anode via Na+/Al3+ Co-Intercalation Mechanism for Rechargeable Aqueous Al-Ion Battery with Superior Rate Capability
Source: Nanomaterials (Basel). 2021 Sep 8;11(9):2332. doi: 10.3390/nano11092332 (PMC8464791; doi:10.3390/nano11092332)
Supplement: Supplementary file 1 [file nanomaterials-11-02332-s001.zip]

Archive with 1 entries (1 files):
- nanomaterials-1324811-supplementary.pdf
